# Supplementary material for: In Vitro Reconstitution of the Melanin Pathway’s Catalytic Activities Using Tyrosinase Nanoparticles
Source: Int J Mol Sci. 2022 Dec 30;24(1):639. doi: 10.3390/ijms24010639 (PMC9820814; doi:10.3390/ijms24010639)
Supplement: Supplementary file 1 [file ijms-24-00639-s001.zip]

Archive with 1 entries (1 files):
- ijms-2088117-supplementary.pdf
